# Supplementary material for: Generation of carbonated peridotite melts via biogenic sediment recycling in modern subduction zones
Source: Sci Adv. 2026 May 6;12(19):eaec1599. doi: 10.1126/sciadv.aec1599 (PMC13148320; doi:10.1126/sciadv.aec1599)
Supplement: Supplementary file 2 — Data S1 and S2 [file sciadv.aec1599_data_s1_and_s2.zip]

Archive with 2 entries (2 files):
- sciadv.aec1599_data_s1.xlsx
- sciadv.aec1599_data_s2.xlsx
