# Supplementary material for: Generation of carbonated peridotite melts via biogenic sediment recycling in modern subduction zones
Source: Sci Adv. 2026 May 6;12(19):eaec1599. doi: 10.1126/sciadv.aec1599 (PMC13148320; doi:10.1126/sciadv.aec1599)
Supplement: Supplementary file 2 — Data S1 and S2 [file sciadv.aec1599_data_s1_and_s2.zip › sciadv.aec1599_data_s1.xlsx]

## Sheet: Zn isotopic composition DSDP S.
Supplementary Data S1 - Zn isotopic composition of Panama Basin sediments
DSDP (Site-Hole)	69-504	69-507	69-509	69-512	9-84	9-84	9-84
Sample (Core-Section)	1H - 1	17H - 3	24H - 2	45H - 1	1R - 1	15R - 4	28R - 4
Core Depth (m.b.s.f)	1	67	89	164	1	128	246
Description	Siliceous- Nannofossil ooze	Siliceous- Nannofossil ooze	Siliceous- Nannofossil ooze	Radiolarian-Nannofossil ooze	Siliceous- Nannofossil ooze	Radiolarian-Nannofossil ooze	Radiolarian-Nannofossil ooze
Depth in Core (min) [cm]	10	65	15	105	10	30	140
Depth in Core (max) [cm]	15	70	20	115	15	35	145
δ66ZnJMC-Lyon (‰)	0.274416	0.432296	0.567067	0.463539	0.449423	0.512599	0.590679
2σ	0.0186093	0.045951	0.0122931	0.0213485	0.0120493	0.0207817	0.0199055
δ68ZnJMC-Lyon (‰)	0.504437	0.825723	1.18119	0.864682	0.906803	0.951652	1.2751
2σ	0.0809612	0.0728332	0.0316355	0.0478187	0.0377505	0.0266187	0.0283064
Zn isotope ratios were measured using a Thermo Neptune Plus multicollector (MC)-ICP-MS at the Institut de Physique du Globe de Paris (IPGP). Sample preparations for isotopic analyses were performed following the chemical procedures described in Moynier et al. (2006, 2015) and are also detailed in the Method section. 2σ mean errors calculated from the measurements of four (4) replicates of one (1)…
