# Supplementary material for: Generation of carbonated peridotite melts via biogenic sediment recycling in modern subduction zones
Source: Sci Adv. 2026 May 6;12(19):eaec1599. doi: 10.1126/sciadv.aec1599 (PMC13148320; doi:10.1126/sciadv.aec1599)
Supplement: Supplementary file 2 — Data S1 and S2 [file sciadv.aec1599_data_s1_and_s2.zip › sciadv.aec1599_data_s2.xlsx]

## Sheet: Major and trace elements
Supplementary Data S2a - Major and trace element concentrations
Locality	Acevedo	Acevedo	Acevedo	Acevedo	San José Isnos	San José Isnos	San José Isnos	San José Isnos	San José Isnos	San José Isnos	Oporapa	Oporapa	Oporapa
Sample	ACE-1920	ACE-1921	ACE-1922	ACE-1923	ISN-1904	ISN-1905	ISN-1906	ISN-1916	ISN-1919B	ISN-1919C	OPO-1924	OPO-1925	OPO-1926
Lat. N	1.782222°	1.769877°	1.753889°	1.753333°	1.911669°	1.911669°	1.92861	1.871511°	1.900278°	1.900278°	2.031389°	2.034444°	2.034444°
Long. W	-75.901389°	-75.919963°	-75.933333°	-75.938611°	-76.212778°	-76.212778°	76.1897	-76.229770°	-76.246389°	-76.246389°	-75.389	-76.090556°	-76.090556°
Major Elements (wt%)
SiO2a	45.2882	40.4594	40.7965	42.0558	45.6901	44.7439	45.9456	46.508	46.9336	45.8235	44.3886	43.9006	44.8949
TiO2	2.10649	2.43738	2.43997	2.40558	2.31166	2.42277	2.31835	1.91124	1.78331	1.88333	2.15438	2.19142	2.10928
Al2O3	11.4488	10.1714	10.1409	9.94508	11.4864	11.4195	10.9712	12.7753	12.1815	13.0103	12.959	12.9746	12.7967
Fe2O3tot	12.2868	12.0803	12.1766	12.6532	11.6854	11.983	11.7733	11.0469	10.86	10.8595	11.1781	11.1476	11.2839
MnO	0.194346	0.188084	0.187247	0.182062	0.175494	0.182266	0.178389	0.175273	0.171152	0.174861	0.173315	0.175765	0.187523
MgO	11.0283	15.4926	15.1087	14.929	12.2986	12.5711	12.8564	11.6306	13.0471	11.7263	12.0675	12.1118	11.8364
CaO	12.5296	12.8036	12.7934	12.8344	11.7904	11.9611	11.7117	11.5624	11.0437	11.5517	11.747	11.7346	11.7732
Na2O	3.30393	3.13938	3.0498	2.36853	2.6834	2.78262	2.50338	2.37923	1.65357	2.31629	2.94881	3.38603	3.11597
K2O	0.584832	1.8217	1.91793	1.28504	0.579786	0.517057	0.40088	1.04248	1.40531	1.69012	1.34195	1.34258	0.947756
P2O5	1.22872	1.40603	1.38904	1.34132	1.2988	1.41673	1.3407	0.968514	0.920734	0.964096	1.04127	1.03488	1.05439
Trace Elements (ppm)
Sc	30.3672	27.4818	28.0716	27.6313	26.5682	26.6323	26.3449	29.6013	27.5647	28.9137	26.4537	26.6792	26.7858
V	305.151	279.81	279.81	279.158	283.41	288.865	279.135	287.428	265.607	278.785	273.767	274.838	273.001
Cr	706.349	692.085	656.544	641.092	502.05	474.754	518.984	540.648	429.121	467.438	512.776	499.546	501.858
Co	57.0739	60.9683	61.1588	64.6566	50.6187	52.6483	53.1905	48.9054	51.3081	47.7981	50.2582	50.332	50.2222
Ni	343.617	412.143	402.13	444.744	300.449	292.648	317.339	230.259	262.673	213.701	275.692	276.799	272.874
Cu	92.318	81.9589	84.4114	88.8612	77.4472	67.793	64.3992	68.2255	62.7742	62.5503	72.6726	73.1712	68.5655
Zn	95.7725	98.3744	99.1715	97.9775	118.082	115.209	111.493	94.4215	90.7098	92.4688	98.9083	101.305	96.5852
Ga	18.7766	18.3305	18.259	18.0184	19.7302	20.1495	19.4812	19.1389	18.0719	19.1231	20.2146	20.2391	20.0455
Li	7.4216	8.59237	8.16385	8.18301	9.10399	9.14972	8.26074	9.04252	7.924	8.06588	7.92209	8.32983	8.93609
Be	2.07794	2.44593	2.33979	2.34484	2.66891	2.89324	2.71795	1.93656	1.8093	1.89382	1.98028	1.95794	1.92178
Rb	42.6116	88.1768	132.253	87.8959	84.8646	77.4021	101.039	26.8374	38.9382	44.15	106.334	89.8398	78.221
Sr	1231.84	1344.11	1280.31	1231.58	1281.99	1349.43	1327.56	1124.76	1047.31	1086.83	1536.78	1247.69	1313.92
Y	26.4493	28.4268	27.9586	27.8125	30.661	32.3121	29.3309	35.8043	24.2306	25.5051	25.6126	26.0233	25.2636
Zr	248.572	311.243	300.758	302.216	338.782	354.006	336.704	237.784	221.078	231.724	253.972	261.231	247.476
Nb	60.7066	83.9926	81.8338	81.0708	66.4684	70.5883	66.7391	51.9883	49.5723	52.8946	63.1347	64.9448	62.5315
Mo	1.33726	0.597937	1.30342	1.71362	1.8108	1.7536	1.49775	0.956066	1.70774	2.00843	1.50879	1.31465	1.3803
Sn	1.861	2.22023	2.03555	2.08859	2.12073	2.28021	2.06038	1.6761	1.5311	1.61767	1.82279	1.83508	1.83726
Sb	0.141038	0.152258	0.147056	0.136123	0.127473	0.127935	0.12766	0.0992343	0.114024	0.124074	0.222817	0.104378	0.137407
Cs	0.835262	1.4177	0.967465	1.47583	1.79136	1.54922	1.09848	3.04161	0.722238	0.794812	1.80906	1.73645	1.72199
Ba	1704.93	1729.7	1110.39	1213.59	1661.64	1808.08	1534	1831.34	1304.39	1301.91	1464.13	1340.49	1412.62
La	71.6309	90.6939	89.46	87.3109	80.9371	87.8358	80.2098	69.2032	58.1875	61.2983	65.8124	66.3155	65.9574
Ce	142.473	181.014	178.68	172.901	162.947	173.508	162.247	122.919	115.795	122.048	129.625	131.062	129.813
Pr	18.193	22.3353	22.5297	22.0826	21.51	22.9362	21.57	16.4922	14.9803	15.8483	16.8003	16.9757	16.8138
Nd	70.0629	84.3969	85.6441	83.2314	82.8099	88.2824	84.3341	61.0463	56.7175	58.2941	62.9809	62.5962	62.7214
Sm	11.7656	14.2079	14.1485	13.864	14.2695	15.3572	14.2746	10.8423	9.7618	10.2379	10.8245	10.862	10.7761
Eu	3.22809	3.76798	3.73244	3.64455	3.76478	4.02874	3.75312	3.01725	2.66212	2.77659	2.95769	2.95363	2.94356
Gd	9.53305	11.0081	11.0386	10.8924	11.2106	12.0103	11.1628	9.14207	7.92115	8.26433	8.7932	8.80612	8.75465
Tb	1.27927	1.40247	1.41669	1.38889	1.42677	1.5112	1.4347	1.17624	1.07358	1.09445	1.16751	1.14964	1.16127
Dy	5.79418	6.32243	6.32224	6.20495	6.63621	6.93804	6.49447	5.88612	5.04328	5.26597	5.45806	5.49141	5.41377
Ho	0.981486	1.03371	1.04026	1.01131	1.09987	1.14912	1.0681	1.06663	0.8837	0.92196	0.931878	0.935228	0.926679
Er	2.45491	2.56104	2.52922	2.46282	2.75302	2.85249	2.64872	2.73758	2.28194	2.38423	2.33293	2.36	2.31582
Yb	1.8816	1.80103	1.78595	1.77779	2.06248	2.07938	1.9686	2.1133	1.85319	1.94775	1.80146	1.80576	1.78701
Lu	0.263686	0.244217	0.242308	0.241824	0.288254	0.288697	0.270983	0.308246	0.263499	0.276773	0.250164	0.253805	0.252346
Hf	5.87048	6.82076	6.75053	6.88097	7.7907	8.10207	7.84963	5.52222	5.1762	5.40586	5.78567	5.90461	5.65416
Ta	3.22935	4.36421	4.35489	4.23385	3.63314	3.86573	3.82569	2.81592	2.71516	2.84263	3.49789	3.54957	3.42407
W	0.498043	0.50213	0.57615	0.850335	0.384567	0.457146	0.408892	0.234144	0.441993	0.488346	0.391391	0.311826	0.39022
Tl	0.0787678	0.11035	0.0888213	0.225918	0.0594325	0.0682555	0.0197179	0.696788	0.063234	0.167746	0.256096	0.213801	0.557595
Pb	6.48462	7.23807	7.52889	5.8005	6.42995	5.81681	5.97739	6.34448	5.34347	6.42591	6.89916	6.64593	6.90905
Th	9.16915	10.8459	10.7761	10.4314	10.1195	10.5288	10.0434	7.75078	7.55	7.78928	7.97013	8.00489	8.10152
U	2.55051	3.06716	2.43121	2.55816	2.69874	2.87557	2.77621	1.86928	1.97497	2.14193	2.26948	2.01059	2.18472
Major and trace element concentrations were determined by inductevely coupled plasma mass spectrometry (ICP-MS) using a Thermo iCap-Qc at Instituto de Geociencias (IGEO), UNAM. aSiO2 was not analyzed; its concentration is estimated by difference from the total on an anhydrous basis. Reproducibility of trace element data is given by the average concentrations and standard deviations of multiple di…

## Sheet: Sr, Pb, Nd, Hf and Zn isotopes
Supplementary Data S2b - Sr, Pb, Nd, Hf and Zn isotopic compositions
Locality	Sample	87Sr/86Sr	2σ	206Pb/204Pb	2σ	207Pb/204Pb	2σ	208Pb/204Pb	2σ	143Nd/144Nd	2σ	176Hf/177Hf	2σ	δ66ZnJMC-Lyon (‰)	2σ	δ68ZnJMC-Lyon (‰)	2σ
Acevedo	ACE-1920	0.70419	6.77719	18.7945	5.75146	15.6	5.54377	38.5773	16.085	0.512871	8.04574	-	-	0.36003	0.00876391	0.567575	0.0503469
Acevedo	ACE-1921	0.704787	7.10525	18.8577	5.52395	15.6078	6.03284	38.6572	17.5228	0.51286	6.05623	0.282902	10.5475	0.342332	0.0306207	0.690584	0.0339609
Acevedo	ACE-1923	0.705672	7.37004	18.8561	5.36882	15.6096	5.05319	38.6641	14.2782	0.512863	6.68317	0.282895	6.49567	0.366322	0.0222942	0.683324	0.0495419
San José Isnos	ISN-1905	0.70443	7.14072	18.9594	5.67828	15.6355	6.68483	38.8456	21.3112	0.512864	6.92295	0.282886	9.3817	0.364212	0.032167	0.658295	0.0171817
San José Isnos	ISN-1919B	0.704196	7.53705	18.9133	8.09482	15.6141	7.58443	38.7373	23.6164	0.512893	6.78217	0.282943	10.9244
Oporapa	OPO-1925	0.704365	6.663	18.9026	5.37006	15.6168	4.83203	38.753	17.8157	0.512849	8.57704	0.282901	10.3836	0.322077	0.0132979	0.665109	0.0678245
Sr, Nd, Pb and Hf isotope ratios were measured using a Thermo Neptune Plus multicollector (MC)-ICP-MS at Instituto de Geociencias (IGEO), UNAM. Sample preparations for isotopic analyses were performed at the clean lab facilities of IGEO following chemical procedures described in Gómez-Tuena et al., (2014) and Straub et al., (2015) and are also detailed in the Method section. The values reported i…

## Sheet: Standards for Zn isotopes
Supplementary Data S2c - Zn isotopic composition of measured BHVO-2 standard
N°	δ66ZnJMC-Lyon (‰)	2σ	δ67ZnJMC-Lyon (‰)	2σ	δ68ZnJMC-Lyon (‰)	2σ
1	0.310803		0.452121		0.537217
2	0.289124		0.410619		0.487242
3	0.35122		0.484072		0.650547
4	0.324289		0.517642		0.573171
5	0.260305		0.424655		0.532186
6	0.260158		0.420888		0.570767
7	0.307322		0.457824		0.57067
8	0.339199		0.536276		0.633139
9	0.264427		0.444606		0.534887
10	0.288841		0.462609		0.579614
11	0.31232		0.444249		0.643475
BHVO-2 (This study)	0.300728	0.0188174	0.459597	0.0237368	0.573901	0.0309813
Zn isotope ratios were measured using a Thermo Neptune Plus multicollector (MC)-ICP-MS at the Institut de Physique du Globe de Paris (IPGP). Sample preparations for isotopic analyses were performed following the chemical procedures described in Moynier et al. (2006, 2015) and are also detailed in the Method section. 2σ mean standard errors calculated from the measurements of 11 replicates of one …
